# Supplementary material for: Effect of Tryptic Digestion on Sensitivity and Specificity in MALDI-TOF-Based Molecular Diagnostics through Machine Learning
Source: Sensors (Basel). 2023 Sep 23;23(19):8042. doi: 10.3390/s23198042 (PMC10575185; doi:10.3390/s23198042)
Supplement: Supplementary file 1 [file sensors-23-08042-s001.zip]

Archive with 1 entries (1 files):
- sensors-2626987-supplementary.pdf
